# Supplementary material for: Labour-Market Characteristics and Self-Rated Health: Evidence from the China Health and Retirement Longitudinal Study
Source: Int J Environ Res Public Health. 2023 Mar 8;20(6):4748. doi: 10.3390/ijerph20064748 (PMC10048592; doi:10.3390/ijerph20064748)
Supplement: Supplementary file 1 [file ijerph-20-04748-s001.zip]

Archive with 1 entries (1 files):
- ijerph-2161438-supplementary.pdf
